# Supplementary material for: CERKL, a Retinal Dystrophy Gene, Regulates Mitochondrial Transport and Dynamics in Hippocampal Neurons
Source: Int J Mol Sci. 2022 Sep 30;23(19):11593. doi: 10.3390/ijms231911593 (PMC9570143; doi:10.3390/ijms231911593)
Supplement: Supplementary file 1 [file ijms-23-11593-s001.zip]

Archive with 1 entries (1 files):
- ijms-1922056-supplementary.pdf
